# Supplementary material for: Highly Sensitive Detection of Hydrogen Peroxide in Cancer Tissue Based on 3D Reduced Graphene Oxide–MXene–Multi-Walled Carbon Nanotubes Electrode
Source: Biosensors (Basel). 2024 May 21;14(6):261. doi: 10.3390/bios14060261 (PMC11201644; doi:10.3390/bios14060261)
Supplement: Supplementary file 1 [file biosensors-14-00261-s001.zip]

Archive with 1 entries (1 files):
- biosensors-2980673-supplementary.pdf
